# Supplementary material for: Comprehensive identification of age-related lipidome changes in rat amygdala during normal aging
Source: PLoS One. 2017 Jul 3;12(7):e0180675. doi: 10.1371/journal.pone.0180675 (PMC5495493; doi:10.1371/journal.pone.0180675)
Supplement: S1 Table — The list of identified lipid molecules, experimental parameters, Lipid MAPS classification and statistics. (XLSX) [file pone.0180675.s001.xlsx]

## Sheet: Abbreviations
S1 Table.
The summary of identified lipid molecules with significantly changed levels in the amygdalae of aged as compared to young rats. The list of identified lipid molecules, experimental parameters, Lipid MAPS classification and statistics
Abbreviations:
aPC	alkyl-/acylglycerophosphocholine (alkyl-/acylphosphatidylcholine)
aPE	alkyl-/acylglycerophosphoethanolamine (alkyl-/acylphosphatidylethanolamine)
CE	cholesterol ester
Cer	ceramide
CL	glycerophosphoglycerophosphoglycerol (Cardiolipin)
DG	diacylglycerol
DHCer	dihydroceramide
HexCer	hexosylceramide
HexDHCer	hexosyldihydroceramide
LPC	lysoglycerophosphocholine (lysophosphatidylcholine)
LPE	lysoglycerophosphoethanolamine (lysphosphatidylethanolamine)
PA	phosphatidic acid
PC	diacylglycerophosphocholine (phosphatidylcholine)
PE	diacylglycerophosphoethanolamine (phosphatidylethanolamine)
PS	diacylglycerophosphoserine (phosphatidylserine)
SM	sphingomyelin
TG	triacylglycerol
Lipid species are denoted as AA X:Y based on:
	abbreviation of lipid molecule (AA)
	total number of carbons (X)
	total number of double bonds (Y)
in their two acyl side chains.
Notes:	Rat number 7 from group of young animals was excluded from further analysis

## Sheet: Identified Lipid Species
S1 Table.
The summary of identified lipid molecules with significantly changed levels in the amygdalae of aged as compared to young rats. The list of identified lipid molecules, experimental parameters, Lipid MAPS classification and statistics
Lipid MAPS classification	Lipid Molecule	Polarity	m/z	Log2 Peak Area Young_1	Log2 Peak Area Young_2	Log2 Peak Area Young_3	Log2 Peak Area Young_4	Log2 Peak Area Young_5	Log2 Peak Area Young_6	Log2 Peak Area Young_8	Log2 Peak Area Young_9	Log2 Peak Area Young_10	Log2 Peak Area Young_11	Log2 Peak Area Young_12	Log2 Peak Area Aged_1	Log2 Peak Area Aged_2	Log2 Peak Area Aged_3	Log2 Peak Area Aged_4	Log2 Peak Area Aged_5	Log2 Peak Area Aged_6	Log2 Peak Area Aged_7	Log2 Peak Area Aged_8	Log2 Peak Area Aged_9	Log2 Peak Area Aged_10	Log2 Peak Area Aged_11	Log2 Peak Area Aged_12	Log2 Ratio (Aged vs Young)	SEM	P-Value
Glycerophosphocholines	aPC 32:3	+	714.544	20.1181	20.4838	20.8653	20.2625	20.5686	20.847	21.2447	20.4293	20.5067	22.1173	20.5722	21.6699	23.062	21.6032	20.9815	21.2164	21.0897	22.1586	22.0469	22.7523	21.9158	21.3509	21.1569	1.02164	0.254334	0.00750819
	aPC 34:2	+	744.59	20.6081	21.365	21.8612	21.1834	22.1862	22.0465	22.1965	21.9032	21.7082	23.318	21.5806	22.9207	24.3891	22.8447	22.2981	22.5099	22.4895	23.3546	23.3899	23.8819	23.3165	22.405	22.3766	1.20046	0.282378	0.00470211
	aPC 34:3	+	742.576	19.0433	19.7013	20.1583	19.3922	20.3773	20.1951	20.4126	19.9542	19.8328	22.5261	19.6839	21.9451	23.7406	21.2845	20.6557	21.256	20.9678	22.229	22.3937	23.1643	22.2329	21.1977	21.1988	1.73942	0.38295	0.0130044
	aPC 36:0	+	776.655	22.6609	23.9713	24.5556	23.4783	24.9351	24.2081	23.9437	24.3758	23.4039	24.1142	23.7468	22.3799	23.7081	23.0593	23.0662	22.0204	22.0795	23.1477	23.496	23.5166	22.6555	22.1494	22.0335	-1.1689	0.261305	0.00100702
	aPC 36:1	+	774.638	23.2628	24.454	24.3062	24.0348	24.6353	24.5869	24.6475	24.3175	24.613	25.3374	24.6762	22.6438	23.7262	22.8767	23.2562	22.3449	22.4198	23.1743	23.0518	22.9869	23.1885	22.1365	22.245	-1.6053	0.207089	3.01208e-05
	aPC 36:2	+	772.617	24.4157	25.1345	26.7125	24.6008	26.3152	26.1668	25.8	23.8565	25.4186	27.1488	24.5584	23.9694	26.1739	23.2772	23.4419	23.4381	22.636	24.3578	24.3004	24.9165	23.8396	22.8339	23.13	-1.60662	0.426455	0.0141791
	aPC 38:1	+	802.669	23.1674	24.2759	25.0177	23.8925	25.3656	24.8365	24.6455	24.9431	24.2402	25.8646	24.1527	23.3557	24.8713	23.3775	23.7781	22.8761	22.6565	24.0283	24.2958	24.4552	23.484	22.6337	22.7514	-1.035	0.311729	0.0105262
	aPC 38:2	+	800.654	22.2879	22.9655	24.1595	22.6048	25.1537	24.9147	24.1778	23.1285	23.3596	25.3056	23.7616	22.1132	23.863	22.589	22.4423	21.9072	21.3355	22.6158	22.9455	23.3043	22.6862	21.8828	21.7513	-1.34876	0.372751	0.0122459
	aPC 38:2	+	800.655	22.5413	27.7505	28.2438	22.9537	28.0171	28.057	27.8171	23.941	27.3657	25.1684	25.0005	23.2972	26.1488	26.439	26.8855	22.8648	22.8118	26.516	25.3997	26.7562	23.5276	22.9829	22.8484	-1.37134	0.839252	0.0332483
	aPC 40:2	+	828.685	23.8653	24.444	24.7047	24.3182	25.1941	25.0139	24.1826	25.8828	24.1212	24.9109	23.871	23.4224	24.0067	23.8318	23.4377	22.6839	22.9334	23.505	23.5006	23.746	23.4246	23.6007	23.7493	-1.10487	0.21543	0.00357
	LPC 20:4	+	544.339	25.0004	26.2438	26.6517	25.2765	26.2414	26.304	25.6769	25.6351	25.1456	25.4805	25.8471	24.2611	24.9582	24.8558	24.5681	23.4955	23.3345	25.2345	25.2267	25.175	24.3552	24.1368	23.9326	-1.31183	0.248744	0.000315617
	LPC 22:6	+	568.339	24.1347	25.4718	25.715	24.5412	25.3604	25.4532	24.8504	24.7669	24.2541	24.5278	25.0147	23.5536	24.1259	24.095	23.7089	22.626	22.4782	24.3797	24.2493	24.4406	23.5746	23.313	23.2687	-1.26616	0.246354	0.000297178
	PC 32:0	+	734.571	27.342	29.0621	31.7036	28.5199	31.272	29.8889	30.1085	30.1261	28.2716	29.3293	29.1991	28.0112	29.7513	28.6963	29.1277	27.4414	27.0022	28.4019	29.0644	29.5625	27.8185	27.2614	27.2379	-1.24799	0.474192	0.0495494
	PC 32:2	+	730.542	23.0495	24.2399	24.8053	23.5721	24.4617	23.9271	24.1224	23.4968	23.0664	23.6263	24.0796	22.1202	23.1082	22.9558	22.7566	21.41	21.2526	23.2308	23.0856	23.2221	22.3881	21.5518	21.6656	-1.46322	0.276622	0.000264616
	PC 36:1	+	788.609	30.5488	30.2162	29.4469	30.8569	29.7302	29.7421	30.3746	30.8483	26.6962	27.859	27.2738	26.0207	27.5584	27.8605	26.9183	28.0183	28.3553	27.192	26.7601	27.5203	28.7978	29.8846	30.3043	-1.48501	0.57206	0.014051
	PC 40:0	+	846.697	22.1781	23.0243	23.5397	22.9961	24.272	23.1055	23.1091	23.8606	22.6455	23.539	22.654	22.1029	22.5983	22.0797	22.0497	21.1792	21.5543	22.0045	22.4214	22.8374	21.5361	21.2332	21.4899	-1.25102	0.236456	0.00110793
	PC 42:3	+	868.678	22.0663	22.9832	23.8732	24.6387	23.4155	23.5453	23.4599	25.3545	22.3153	23.8152	22.675	23.755	23.4323	22.2514	21.431	22.3124	22.7599	22.1839	22.7581	23.4303	22.5823	20.8527	21.2671	-1.04945	0.391186	0.0482674
	PC 42:4	+	866.664	26.8151	28.4421	28.9747	27.757	28.8629	28.5485	28.1986	28.1768	27.199	27.759	28.0957	26.6991	27.7932	27.2669	27.3688	25.9825	26.0187	27.195	27.7509	27.7697	26.7313	26.0965	26.1275	-1.1754	0.287289	0.00139442
	PC 42:5	+	864.647	25.2965	26.778	27.263	25.9703	27.0292	26.6902	26.4883	26.4516	25.4731	26.1363	26.3289	24.9884	26.1224	25.4929	25.6221	24.3489	24.0921	25.5535	25.9949	25.9566	25.0513	24.5305	24.5343	-1.16437	0.272245	0.00101247
	PC 42:8	+	858.6	25.0586	26.4297	27.4039	25.6341	26.8255	26.5923	26.2952	26.0811	25.4378	25.9023	26.1713	24.847	26.0218	25.3894	25.4185	24.1399	23.9091	25.6097	25.98	25.9079	25.2075	24.5422	24.6228	-1.03357	0.287163	0.00656516
	PC 44:1	+	900.741	23.4854	24.6166	25.0987	24.4374	25.7087	24.9178	24.8057	25.0791	23.8718	25.0161	23.9386	23.48	24.9895	23.4686	23.0432	22.7445	23.2365	23.5307	24.0082	24.5693	23.2681	22.7429	23.0752	-1.12111	0.280344	0.00309557
	PC 44:2	+	898.725	23.6639	24.4768	25.2015	24.3683	25.4569	24.9924	25.0586	25.3617	24.0125	25.2085	24.1435	23.5889	25.0402	23.5748	23.2734	22.9685	23.0577	23.6668	24.1149	24.6054	23.2939	22.9776	23.1943	-1.10923	0.26533	0.00154262
	PC 44:8	+	886.631	24.3301	25.6673	26.1317	25.0252	25.8243	25.6213	25.0396	25.2298	24.4366	24.7807	25.2803	23.9719	24.317	24.1506	24.3732	22.7122	22.8689	24.1427	24.9056	24.4474	23.599	23.2536	23.1616	-1.38985	0.263604	0.000328564
	PC 48:5	+	948.74	19.8558	21.9504	22.6385	20.974	23.2314	21.9682	21.6469	22.5988	20.492	21.0859	21.4203	19.6463	21.3512	20.2673	20.3263	19.0916	18.7114	20.2268	20.9716	20.8812	19.5974	19.1928	19.2022	-1.66833	0.38684	0.0061035
	PC 40:3	-	898.659	17.6494	18.0593	18.5505	18.1821	17.9508	18.3682	18.6278	17.5425	18.2644	19.8312	17.7185	15.3566	15.8058	15.6052	15.2371	15.2689	15.4002	15.5545	16.2234	16.1874	15.7537	15.2851	14.9804	-2.69465	0.220657	0.000761988
Glycerophosphoethanolamines	aPE 38:1	+	760.621	20.7243	21.4172	21.6885	21.41	23.0611	21.6378	21.4972	22.6857	21.4578	22.4269	21.137	20.2157	21.2733	20.6308	20.5006	19.9824	19.9284	20.5457	20.863	21.1886	20.1829	19.8209	19.7722	-1.33162	0.257255	0.00372372
	aPE 38:6	+	750.542	26.5161	27.3864	27.6614	26.8616	27.5597	27.355	27.4353	27.1145	26.4675	26.7734	27.0651	25.7461	26.8176	26.1984	26.5335	25.5348	25.1133	26.1418	26.4772	26.4612	25.9353	25.4663	25.5684	-1.10924	0.195103	4.24783e-05
	aPE 40:7	+	776.551	25.5868	27.7225	27.6858	27.9483	29.2125	28.6216	28.1403	28.1746	27.0578	26.539	25.7751	25.4834	25.8544	27.2316	26.0233	24.9733	24.5403	26.4495	24.7805	26.2735	25.7207	25.3174	24.9943	-1.85991	0.412322	0.00483187
	aPE 42:5	+	808.625	25.6396	26.7929	27.3377	26.2885	27.4998	27.0506	26.628	27.2348	25.9436	26.4865	26.5512	25.3465	26.4182	25.993	26.0489	24.8809	24.938	25.8653	26.4035	26.2473	25.6403	25.2058	25.0264	-1.0097	0.241327	0.00139889
	LPE 20:4	+	502.293	23.4782	24.551	24.833	23.7898	24.7273	24.6683	24.1803	24.0645	23.6329	23.9215	24.2648	22.8397	23.4983	23.3722	23.0993	22.0223	22.0446	23.5929	23.9433	23.6947	23.0255	22.7219	22.5333	-1.15962	0.227909	0.000151317
	LPE 22:6	+	526.293	23.7563	24.7998	25.0087	24.175	24.8954	24.8479	24.509	24.3146	23.8833	24.2181	24.4965	23.2572	23.8262	23.7145	23.3616	22.3446	22.3638	23.8939	24.0617	24.0535	23.367	23.0761	22.9868	-1.08696	0.21234	7.53756e-05
	PE 38:0	+	776.618	24.0766	25.6711	26.4218	24.983	25.9603	25.6593	25.5256	25.5417	24.5054	25.0656	25.2395	23.9855	25.0981	24.6393	24.5794	23.4409	23.4312	24.6424	25.0385	25.0963	24.1479	23.3907	23.5131	-1.08153	0.280337	0.00276647
	PE 38:4	+	768.554	20.7611	21.5271	21.3997	21.4732	22.501	22.0168	21.2372	22.0693	21.3163	20.8228	21.3761	20.6422	19.5803	20.8956	21.0804	20.4901	20.5631	20.1968	20.8566	20.1649	20.1618	20.5236	20.5482	-1.02477	0.196129	0.00118938
	PE 40:5	+	794.569	28.0064	28.5868	28.7094	28.3082	28.6181	28.4608	28.6224	28.3407	27.7705	27.8515	28.2546	27.1772	27.9117	27.4446	27.6999	26.8282	26.4691	27.3038	27.6994	27.5493	27.2285	26.7426	26.8657	-1.07752	0.161147	2.73778e-06
	PE 42:4	+	824.617	24.9655	26.1522	26.5167	25.6992	26.577	26.1288	25.7177	26.206	25.0969	25.2533	25.773	24.662	25.1272	25.2128	25.2811	24.0274	24.1827	24.8294	25.5766	25.1007	24.6946	24.239	24.1242	-1.07121	0.223186	0.000607222
	PE 42:5	+	822.601	23.7094	25.0238	25.4998	24.3995	25.4946	24.9979	24.8751	25.2437	24.0293	24.5178	24.6649	23.2098	24.0835	23.8615	23.8336	22.7174	22.556	23.7843	24.2336	23.9593	23.4186	22.9979	22.893	-1.30634	0.239387	0.000241621
	PE 42:8	+	816.554	23.5175	24.6598	25.6135	24.0457	25.399	24.8648	24.7077	24.577	24.2095	24.589	24.628	23.0151	24.2619	23.9532	23.7598	22.6442	22.5391	24.2155	24.4041	24.2929	23.6425	23.1384	23.0853	-1.03988	0.261194	0.00237013
	PE 44:8	-	842.568	18.5922	19.0701	19.4221	18.5763	19.2921	18.8907	18.5184	18.5682	18.5568	18.5112	18.8178	17.546	17.8659	17.7821	17.8702	17.0149	17.025	17.9389	18.4342	17.9902	17.679	17.6602	17.4686	-1.11186	0.151804	1.30565e-05
Glycerophopshoserines	PS 46:2	-	926.69	19.2104	19.6645	20.1916	19.721	19.8314	19.7286	19.9703	19.0713	19.6289	21.0377	19.3466	17.3521	18.3586	17.3168	16.7902	16.6656	17.7335	17.419	18.3837	18.0788	17.4365	16.3865	16.6933	-2.3793	0.251017	0.000151204
Glycerophosphoglycerophosphoglycerols (Cardiolipins)	CL 82:9	-	1586.11	18.5301	19.0129	18.7552	18.4912	18.8176	18.4726	18.7394	18.4505	17.8435	17.7005	18.6079	16.6502	17.7138	17.2579	17.6532	16.5048	15.9128	17.1739	17.5991	17.2948	17.1199	16.6702	16.8972	-1.45556	0.195237	1.76818e-06
Diacylglycerophosphates	PA 34:1	-	673.479	19.2954	19.6018	19.486	20.3725	19.1723	19.7158	19.8057	19.3041	20.1067	20.2472	19.9247	20.6184	21.423	20.7229	20.3639	20.7048	20.9927	20.8583	20.787	21.0124	21.0005	21.1325	21.1721	1.16886	0.146462	1.77643e-07
(Phosphatidic acid)	PA 36:1	-	701.511	19.096	19.3082	19.3094	19.7868	18.9395	19.5262	19.4379	18.9623	19.8641	20.2461	19.5074	20.2105	21.071	20.354	20.0381	20.5417	20.8003	20.6521	20.5168	20.7603	20.7814	21.0241	20.9407	1.18783	0.151941	4.20484e-07
Diacylglyceros	DG 32:0	+	586.54	21.7484	22.623	23.612	22.3949	23.2672	22.8312	22.9706	22.8379	22.4851	22.6352	22.9601	21.0473	21.797	21.9831	22.1367	20.7465	20.7668	21.9629	22.7114	21.5593	21.1749	20.909	20.5094	-1.31848	0.24515	0.00012802
	DG 40:6	+	686.574	23.6326	25.0023	26.3647	24.4682	25.6537	25.1716	25.0809	25.1941	23.9715	25.0794	24.7671	23.1336	24.8723	23.9921	24.164	22.6729	22.7373	24.1065	24.8689	24.2865	23.616	22.9166	22.8857	-1.25651	0.323982	0.00654451
	DG 42:5	+	716.619	21.0003	22.1368	23.0505	21.1267	22.3624	21.9372	21.8999	21.6559	20.4312	21.6557	21.3994	19.7555	21.337	20.1097	20.6466	19.36	19.0198	20.4294	21.1136	20.7071	20.0602	19.1638	19.2542	-1.61627	0.311904	0.00168925
Triacylglycerols	TG 46:0	+	796.739	22.8436	22.5207	23.4724	22.8175	24.156	23.2116	23.1676	24.2208	23.234	23.1632	23.2745	21.79	22.8372	22.293	22.48	21.8352	22.1373	22.6087	22.7146	22.6026	22.1484	21.9571	22.0689	-0.990767	0.187068	0.0016502
	TG 46:1	+	794.723	21.8718	20.7442	22.641	21.6565	22.8927	22.1583	22.0091	23.8064	22.3021	22.2153	22.3388	19.9783	21.5901	20.2989	20.9576	20.3362	21.0386	21.1935	20.9935	20.6839	20.5426	20.2349	20.6126	-1.5346	0.266274	0.00358899
	TG 48:0	+	824.773	25.0736	25.7499	26.3209	25.4494	27.2387	25.9385	25.889	26.7691	25.7638	25.7687	25.8884	24.0299	25.4878	25.3361	25.3286	24.3808	24.5185	25.4592	25.655	25.5575	24.8249	24.4909	24.4667	-1.02504	0.243525	0.00565498
	TG 48:1	+	822.756	24.4377	23.6406	25.3212	24.4078	25.5482	24.7952	25.0043	25.2918	25.1873	25.0543	25.2977	22.3728	24.4418	23.3874	23.7656	22.7886	23.1518	24.3612	23.9645	23.7156	23.3531	22.9018	23.115	-1.46456	0.247038	3.49505e-05
	TG 48:2	+	820.74	22.7715	21.1661	24.1884	22.4705	23.8191	23.0022	23.1426	23.9443	23.3998	23.4488	23.4585	20.5069	23.5283	21.0778	22.3306	21.3241	21.8735	23.0235	22.3764	21.7075	21.7232	21.4454	21.4243	-1.30292	0.349411	0.00219227
	TG 54:7	+	894.755	20.3162	21.4493	22.9576	21.2035	23.2169	22.515	21.9295	23.0159	21.467	21.4967	22.0197	19.8187	21.9828	21.1911	21.1145	19.6412	19.7644	21.7987	21.4852	21.7095	20.9442	20.3375	20.1927	-1.13078	0.364202	0.0125084
	TG 58:10	+	944.771	22.0796	23.5546	24.5807	23.1364	24.9297	23.6262	23.4947	24.8698	22.7622	22.7792	23.3956	22.2778	23.1672	23.1565	22.7429	21.5495	21.4206	23.3825	23.4293	23.6151	22.6349	22.13	22.3281	-0.911579	0.345825	0.0303849
	TG 58:9	+	946.786	21.8581	23.6612	24.6935	23.0763	24.8568	23.6603	23.5512	24.1685	22.5572	22.6928	23.4176	22.1107	23.1268	22.895	22.5825	21.0416	20.8959	23.2035	23.2653	23.5113	22.597	21.7309	21.9448	-1.06336	0.370671	0.018553
	TG 60:11	+	970.786	21.0714	22.8666	23.8965	22.3316	24.1952	22.8751	22.8767	23.7283	21.8658	21.9023	22.7068	21.1661	22.3233	22.2083	21.9	20.373	20.1313	22.5546	22.5884	22.7656	21.7084	20.9116	21.0753	-1.11387	0.384359	0.018457
Cholesterol esters	CE 20:4	+	690.619	18.1922	19.3593	21.4662	19.4081	20.2004	19.8877	19.4842	18.9346	19.6777	19.9508	19.5282	20.4979	22.1264	21.1524	21.9152	19.8147	19.536	21.9972	21.5641	22.7095	21.7625	20.9614	20.9451	1.60404	0.368195	0.00230745
Ceramides	Cer 20:0	+	594.584	25.7122	26.9664	27.9001	26.5821	27.6692	27.1973	26.8912	27.327	26.1894	26.823	26.6272	25.4657	26.7019	26.2692	26.2365	25.2069	25.1127	26.192	26.6818	26.5142	25.6633	25.2351	24.9748	-1.04416	0.266024	0.00271057
	Cer 36:1 [O]	+	832.812	20.5504	22.1883	22.756	21.2817	23.1426	22.2771	21.7684	22.6358	21.2461	21.3609	21.8449	20.1895	20.8194	21.3051	21.0138	19.9366	19.5578	21.2384	21.6197	21.4424	20.4704	20.1947	19.7729	-1.28378	0.308994	0.00359758
Dihydroceramides	DHCer 18:0	+	568.567	23.8394	25.3072	25.8422	24.8052	25.6063	25.149	24.8869	25.0091	24.1482	24.6912	24.777	23.5605	24.0028	24.259	24.2685	23.0153	22.8683	24.1517	24.5722	24.1988	23.4396	23.2049	22.8795	-1.21294	0.248709	0.000616242
	DHCer 24:0 [O]	+	668.656	22.4222	23.2642	24.0846	23.1849	24.6127	23.6318	23.6171	24.3217	23.212	23.932	22.9431	21.2861	22.24	21.8014	21.506	20.9161	21.0385	21.8106	22.4369	22.3327	21.2504	20.7326	20.5194	-2.07681	0.267967	0.000167634
Hexosyceramides	HexCer 20:1	+	754.619	21.3955	21.5811	21.7921	21.7534	21.7433	21.8066	22.007	22.1143	22.0305	22.9262	21.9369	23.1271	23.7175	23.1798	23.0971	23.3953	22.7086	23.3235	23.2455	23.7602	22.9959	23.1533	22.9693	1.30576	0.146774	2.48857e-07
	HexCer 26:1	+	838.715	23.3643	24.3688	25.0535	24.3121	25.2603	24.8077	24.8358	25.5248	24.0024	25.2979	23.9774	23.5293	24.8175	23.4056	23.2614	22.855	22.8263	23.3662	24.2755	24.3799	23.0909	22.6768	22.6656	-1.18948	0.287775	0.00187816
	HexCer 28:3	+	862.711	22.9731	23.9509	24.2745	23.8588	23.9062	24.0324	23.997	23.2928	23.5758	24.3439	23.2774	22.8046	23.5205	22.6345	22.6164	22.4085	22.7312	22.5582	23.1726	23.3648	22.3933	22.2201	22.2741	-1.04624	0.1795	7.26729e-05
Hexosyldihydroceramide	HexDHCer 22:0	+	786.684	21.5745	22.6303	23.4307	22.6231	23.6914	23.1456	23.395	23.84	22.6868	24.5353	22.2275	19.7651	21.0879	19.9362	19.5713	19.2614	19.3331	19.8178	21.1312	20.9268	19.8244	18.7168	18.5013	-3.24817	0.352046	0.000466321
	HexDHCer 24:0	-	812.697	17.2402	17.7179	18.2572	17.6616	18.053	17.792	18.03	17.6111	17.5987	19.0833	17.0538	15.1051	16.2204	14.8805	14.6875	14.6477	14.9906	15.1765	16.2768	16.3017	15.2984	14.6048	14.7244	-2.5843	0.2497	0.000108835
Sphingomyelins	SM 22:0	-	845.674	19.9745	20.4633	20.8768	20.1947	20.464	20.4398	20.4298	20.0842	20.1674	20.497	20.359	21.1719	22.0808	21.4941	21.4022	20.8726	20.8182	21.6718	21.7444	21.8524	21.3684	21.0211	20.8998	1.00735	0.14165	6.1298e-05
	SM 22:1	-	843.658	17.035	17.5897	18.0229	17.3651	17.4259	17.781	18.1371	17.3777	17.6929	18.7308	17.7935	18.3903	19.7403	18.9488	18.6918	18.0171	17.8209	19.6244	19.2357	19.4823	18.8721	18.6261	18.6032	1.11487	0.223353	0.000687272
	SM 24:0	-	873.705	19.0538	19.5586	19.8555	19.4534	19.2525	19.6153	19.6546	19.4283	19.24	20.0184	18.8415	20.6651	21.684	20.6035	20.44	20.1751	20.3553	20.8537	21.0778	21.2338	20.5977	20.2245	20.2058	1.22437	0.169247	0.00015246
	SM 24:1	-	871.687	18.2485	18.3332	19.0643	18.3202	18.4474	18.5885	19.1777	18.3617	18.5634	19.3963	18.794	19.9912	21.2866	20.233	20.0219	19.714	19.4761	20.5783	20.5519	20.9105	20.3344	20.053	19.6683	1.57174	0.19335	9.6323e-05
